# Supplementary material for: Overexpression of a Fragaria vesca 1R-MYB Transcription Factor Gene (FvMYB114) Increases Salt and Cold Tolerance in Arabidopsis thaliana
Source: Int J Mol Sci. 2023 Mar 9;24(6):5261. doi: 10.3390/ijms24065261 (PMC10048884; doi:10.3390/ijms24065261)
Supplement: Supplementary file 1 [file ijms-24-05261-s001.zip]

Archive with 1 entries (1 files):
- ijms-2154882-supplementary.pdf
